# Supplementary material for: Improving basic and translational science by accounting for litter-to-litter variation in animal models
Source: BMC Neurosci. 2013 Mar 22;14:37. doi: 10.1186/1471-2202-14-37 (PMC3661356; doi:10.1186/1471-2202-14-37)
Supplement: Additional file 1 — R code for the analyses and power calculations. Code for the analyses and power calculations are given as a plain text file. [file 1471-2202-14-37-S1.txt]

##################################################################
#
# R code for Lazic SE and Essioux L (2013). Improving basic and
# translational science by accounting for litter-to-litter
# variation in animal models.
#
##################################################################


# The data can be found in the Excel file "Additional_file_2.xls", and if each
# sheet is saved as a comma separated file (csv) using the name of that
# sheet, then the functions below used to read in the data will work.


# load necessary packages (for plotting and analysis)
library(lattice); library(nlme)

# Note that the plyr package will also need to be downloaded for the
# power analysis (http://cran.r-project.org/web/packages/plyr/index.html)


var.red <- function(model1, model2){
  # function to calculate reduction in residual variance
  
  # residual variance of model with litter not included
  v1 <- var(resid(model1, type="response"))

  # residual variance of model with including litter
  v2 <- var(resid(model2, type="response"))

  # calculate percent reduction
  reduction <- round(((v1 - v2) /v1) *100,0)

  return(reduction)
}
  


#=====================================================
# Body Weight
#=====================================================


# read in body weight and marble data
wt <- read.csv("weight_marbles.csv")

# graph data
xyplot(weight~group|drug, data=na.omit(wt), 
       groups=sex,type=c("g","p","a"),
       jitter.x=TRUE,scales=list(alternating=FALSE),
       auto.key=list(columns=2)) 

# model with experimental factors plus sex
m1 <- gls(weight ~ group+drug+sex, data=wt, na.action=na.omit)


# model with litter included
m2 <- lme(weight ~ group+drug+sex, random=~1|litter, data=wt, na.action=na.omit)


# test whether including litter is significantly better
# P-values are known to be conservative (too big) and therefore are divided
# by two (Zuur et al., 2009)
anova(m1,m2) # p=0.0057, p/2 = 0.00285


# calculate percent reduction in variance when including litter
var.red(m1,m2) # 50%


#=====================================================
# Marble Burying Test
#=====================================================

# Calculate the proportion of marbles buried (out of 20)
wt$prop.buried <- wt$marbles/20


# logit transform (convert proportion to unbounded values)
wt$logit.buried <- logit(wt$prop.buried) # function converts 0 to 0.025


xyplot(logit.buried~group|drug, data=wt, 
       type=c("g","p","a"),
       jitter.x=TRUE,scales=list(alternating=FALSE))


m3 <- gls(logit.buried ~ group+drug, data=wt)
m4 <- lme(logit.buried ~ group+drug, random=~1|litter, data=wt)

anova(m3,m4) # p = 0.0896, p/2 = 0.0448

var.red(m3,m4) # 38%


#=====================================================
# Open field (anxiety)
#=====================================================

open.field <- read.csv("open_field.csv")


xyplot(center.entries~group|drug, data=open.field, 
       type=c("g","p","a"),
       jitter.x=TRUE,scales=list(alternating=FALSE))


m5 <- gls(center.entries ~ group+drug, data=open.field)
m6 <- lme(center.entries ~ group+drug, random=~1|litter, data=open.field)

anova(m5,m6) # p = 0.1009, p/2 = 0.05045

var.red(m5,m6) # 35%


#=====================================================
# Grooming data
#=====================================================

groom <- read.csv("grooming.csv")

# calculate proportion of time spent grooming (out of 300 seconds) and
# then logit transform. Done to normalise data.
groom$groom.logit <- logit(groom$grooming/300)


xyplot(groom.logit~group|drug, data=groom, 
       type=c("g","p","a"),
       jitter.x=TRUE,scales=list(alternating=FALSE))

m7 <- gls(groom.logit ~ group+drug, data=groom)
m8 <- lme(groom.logit ~ group+drug, random=~1|litter, data=groom)

anova(m7,m8) # p = 0.2322, p/2 = 0.1161

var.red(m7,m8) # 23%


#=====================================================
# Locomotor data
#=====================================================

locomotor <- read.csv("locomotor.csv")

# Divide locomotor activity by 10000 to get nicer values for
# plotting. The analysis and power analysis also used these values
locomotor$activity <- locomotor$activity/10000

xyplot(activity~group|drug, data=locomotor, 
       type=c("g","p","a"),
       jitter.x=TRUE,scales=list(alternating=FALSE))


m9 <- gls(activity ~ group+drug, data=locomotor)
m10 <- lme(activity ~ group+drug, random=~1|litter, data=locomotor)

anova(m9,m10) # p = 0.000295219

var.red(m9,m10) # 61%


# graph of the residual values by litter (litter not included in
# the analysis
xyplot(resid(m9, type="response")~litter, data=locomotor,
       group=group,  type=c("g","p","a"), 
       jitter.x=TRUE,scales=list(alternating=FALSE),
       auto.key=list(columns=2), abline=c(h=0))


#=====================================================
# Power Analysis based on locomotor data
#=====================================================

# Some of the functions below are adapted from Gelman & Hill (2007)
# "Data Analysis Using Regression and Multilevel/Hierarchical
# Models". Cambridge University Press.


# Function to generate simulated data
generate.data <- function(I,J, diff=0, sd.litter, sd.res){
  # I = total number of litters
  # J = number of animals per litter
  # diff = difference between means of group
  # sd.litter = between litter variability
  # sd.res = within litter variability (residual)

  if (I %% 2 != 0) stop("Number of litters (I) must be an even number.")
  
  litter <- rep(1:I, each=J)    # litter IDs
  animals <- rep(1:J, I)        # animal IDs
  treatment <- rep(0:1, each=J*I/2)  # condition IDs


  # litter means around group mean
  mean.0 <- rep(rnorm(I/2, mean=0, sd=sd.litter),each=J)
  mean.1 <- rep(rnorm(I/2, mean=diff, sd=sd.litter), each=J)

  # animal means around litter mean
  y <- rnorm(I*J, c(mean.0,mean.1), sd=sd.res) 

  return(data.frame(litter,animals,treatment,y))

}               


# Function to calculate power from the simulated data
power.sim <- function(I,J,diff=0,n.sims=1000,sd.litter, sd.res){

  # n.sims = number of datasets to generate. Default is 1000 but
  # 5000 are required for smooth lines in the figures (time consuming).
  
  require(plyr)
  require(nlme)

  # vectors to store results
  signif.t <- rep(NA, n.sims)
  signif.lme <- rep(NA, n.sims)
  signif.wrong <- rep(NA, n.sims)

  # generate n.sims datasets and analyse results
  for (s in 1:n.sims){
    generate <- generate.data(I,J,diff,sd.litter,sd.res)

    # average by animal
    avg.generate <- ddply(generate,"litter", summarise,mean.y=mean(y),treatment=as.integer(mean(treatment)))

    # t-test analysis
    signif.t[s] <- t.test(mean.y~treatment, data=avg.generate, var.equal=TRUE)$p.value

    # mixed-effects model
    signif.lme[s] <- try(summary(lme(y~treatment, random=~1|litter, data=generate))$tTable[2,5])

    # t-test without averaging (incorrect analysis)
    signif.wrong[s] <- summary(lm(y~treatment, data=generate))$coef[2,4]
  
  }

  # number of sig p-values
  return(c(mean(signif.t < 0.05, na.rm=TRUE),
           mean(signif.lme < 0.05, na.rm=TRUE),
           mean(signif.wrong < 0.05, na.rm=TRUE)) )
}


# make array to store data (8 animals per litter,
# 20 litters, 3 types of analyses)
res <- array(NA, c(8,20,3))


# set random seed to make output reproducible
set.seed(123)


# loop through different number of litters and
# number of animals per litter
for (anim in 1:8){ # number of animals

  for(lit in seq(6,20,2)){ # number of litters (6,8,10,...,20)

    # these 
    res[anim,lit,] <- power.sim(I=lit,J=anim, diff=1.5,
                                 sd.litter=0.880254,
                                 sd.res=0.814217,
                                 n.sims=5000)
  }
}


# remove extra (blank) columns
res <- res[,seq(6,20,2),]


# plot results for t-test after averaging (line graph)
matplot(res[,,1], type="l", xlab="Number of animals per litter",
        ylab="Power", xaxt="n",
        xlim=c(1,8.5), col="black", lwd=1.5)
axis(1, at=1:8, labels=1:8)

# add line labels
axis(4, at=res[8,,1], labels=seq(6,20,2)/2, tick = FALSE, line=-2.25)


# plot results for t-test after averaging (heat map)
image(res[,,1], xaxt="n", yaxt="n", xlab="Number of animals per litter",
      ylab="Number of litters per group")

# add contour lines
contour(res[,,1], add=TRUE, nlevels = 3, levels=c(0.7,0.8,0.9), labcex=1.25)

# add axis labels
axis(1, at=seq(0, 1, length.out = nrow(t(res[,,1]))), labels=1:8)
axis(2, at=seq(0, 1, length.out = ncol(t(res[,,1]))), labels=seq(6,20,2)/2)


# results from the mixed effects model are in
res[,,2]
# and for the incorrect analysis in
res[,,3]
