# Supplementary material for: Improving basic and translational science by accounting for litter-to-litter variation in animal models
Source: BMC Neurosci. 2013 Mar 22;14:37. doi: 10.1186/1471-2202-14-37 (PMC3661356; doi:10.1186/1471-2202-14-37)
Supplement: Additional file 2 — Raw data. Raw data from Mehta et al. [41], including body weight, locomotor activity and anxiety measures from the open field test, grooming behaviour, and number of marbles buried in the marble-burying test. Details can be found in the original publication. [file 1471-2202-14-37-S2.xls]

## Sheet: weight_and_marbles
litter	sex	group	drug	weight	marbles
A	Male	VPA	SAL	21.91	4
B	Male	VPA	SAL	20.39	2
C	Male	VPA	SAL	21.2	12
D	Male	VPA	SAL	23.2	16
E	Male	VPA	SAL	22.9	13
F	Male	VPA	SAL	21.1	7
D	Female	VPA	SAL	19.8	2
G	Female	VPA	SAL	19	6
H	Female	VPA	SAL	19.7	1
C	Female	VPA	SAL	19.2	8
E	Female	VPA	SAL	18.7	5
I	Female	VPA	SAL	18	0
D	Male	VPA	SAL	NA	6
J	Male	SAL	SAL	23.13	1
J	Male	SAL	SAL	23.11	3
K	Male	SAL	SAL	22.32	3
L	Male	SAL	SAL	22.52	2
J	Female	SAL	SAL	19.94	5
K	Female	SAL	SAL	19.6	3
K	Female	SAL	SAL	20.1	4
L	Female	SAL	SAL	21.32	3
M	Male	SAL	SAL	21.6	8
N	Male	SAL	SAL	24.3	1
M	Female	SAL	SAL	17.6	1
N	Female	SAL	SAL	21.4	3
A	Male	VPA	MPEP	24.24	1
B	Male	VPA	MPEP	21.33	1
C	Male	VPA	MPEP	22.7	0
D	Male	VPA	MPEP	22.5	8
E	Male	VPA	MPEP	23.2	2
F	Male	VPA	MPEP	21.6	4
D	Female	VPA	MPEP	19.1	11
G	Female	VPA	MPEP	17.8	0
H	Female	VPA	MPEP	19.3	0
C	Female	VPA	MPEP	19.8	0
E	Female	VPA	MPEP	19.2	1
I	Female	VPA	MPEP	21.1	0
J	Male	SAL	MPEP	22.31	1
J	Male	SAL	MPEP	21.67	2
K	Male	SAL	MPEP	22.6	3
L	Male	SAL	MPEP	23.4	1
J	Female	SAL	MPEP	22.25	2
K	Female	SAL	MPEP	19.44	2
K	Female	SAL	MPEP	18.43	1
L	Female	SAL	MPEP	20.71	1
M	Male	SAL	MPEP	21.6	0
N	Male	SAL	MPEP	24.3	2
M	Female	SAL	MPEP	19.7	0
N	Female	SAL	MPEP	21.9	6

## Sheet: grooming
litter	group	drug	sex	grooming
A	VPA	SAL	Male	48.54
B	VPA	SAL	Male	51.26
B	VPA	SAL	Male	56.07
B	VPA	SAL	Male	166.53
B	VPA	SAL	Male	36.91
B	VPA	SAL	Female	110.46
C	VPA	SAL	Male	118.5
D	VPA	SAL	Female	44.55
E	VPA	SAL	Female	41.13
F	VPA	SAL	Male	135.7
G	VPA	SAL	Male	93.32
G	VPA	SAL	Female	99.55
H	VPA	SAL	Female	31.09
F	VPA	SAL	Female	74.75
I	VPA	SAL	Male	51.59
I	VPA	SAL	Female	228.59
J	SAL	SAL	Male	26.93
J	SAL	SAL	Male	43.61
K	SAL	SAL	Male	29.06
L	SAL	SAL	Male	34.15
J	SAL	SAL	Female	22.51
K	SAL	SAL	Female	90.71
L	SAL	SAL	Female	23.02
M	SAL	SAL	Female	47.21
N	SAL	SAL	Male	59.54
N	SAL	SAL	Female	71.36
O	SAL	SAL	Male	40.36
O	SAL	SAL	Female	44.59
A	VPA	MPEP	Male	4.39
B	VPA	MPEP	Male	20.78
A	VPA	MPEP	Female	15.67
C	VPA	MPEP	Male	71.12
D	VPA	MPEP	Female	81.52
E	VPA	MPEP	Female	171.93
F	VPA	MPEP	Male	142.62
G	VPA	MPEP	Female	51.59
H	VPA	MPEP	Female	32.3
G	VPA	MPEP	Male	26.48
F	VPA	MPEP	Female	71.53
I	VPA	MPEP	Male	56.83
I	VPA	MPEP	Female	10.38
J	SAL	MPEP	Male	25.11
J	SAL	MPEP	Male	3.59
K	SAL	MPEP	Male	4.01
L	SAL	MPEP	Male	2.53
J	SAL	MPEP	Female	12.64
L	SAL	MPEP	Female	17.9
L	SAL	MPEP	Female	13.82
N	SAL	MPEP	Male	26.1
N	SAL	MPEP	Female	70.74
O	SAL	MPEP	Male	41.95
O	SAL	MPEP	Female	42.41

## Sheet: open_field
litter	sex	group	drug	center.entries
A	Male	SAL	MPEP	102
A	Male	SAL	MPEP	70
A	Female	SAL	MPEP	105
B	Female	SAL	MPEP	78
B	Male	SAL	MPEP	153
B	Female	SAL	MPEP	152
C	Male	SAL	MPEP	102
C	Female	SAL	MPEP	130
D	Male	SAL	MPEP	154
E	Male	SAL	MPEP	131
D	Female	SAL	MPEP	123
E	Female	SAL	MPEP	107
A	Male	SAL	SAL	87
A	Male	SAL	SAL	129
A	Female	SAL	SAL	81
B	Female	SAL	SAL	98
B	Male	SAL	SAL	100
B	Female	SAL	SAL	126
C	Male	SAL	SAL	110
C	Female	SAL	SAL	117
D	Male	SAL	SAL	137
E	Male	SAL	SAL	81
D	Female	SAL	SAL	185
E	Female	SAL	SAL	79
F	Male	VPA	MPEP	86
G	Male	VPA	MPEP	99
H	Male	VPA	MPEP	105
I	Male	VPA	MPEP	102
J	Male	VPA	MPEP	135
K	Male	VPA	MPEP	37
L	Female	VPA	MPEP	120
M	Female	VPA	MPEP	91
I	Female	VPA	MPEP	156
H	Female	VPA	MPEP	101
J	Female	VPA	MPEP	83
N	Female	VPA	MPEP	56
G	Male	VPA	SAL	96
H	Male	VPA	SAL	58
I	Male	VPA	SAL	78
J	Male	VPA	SAL	116
K	Male	VPA	SAL	75
L	Female	VPA	SAL	126
M	Female	VPA	SAL	114
I	Female	VPA	SAL	82
H	Female	VPA	SAL	74
J	Female	VPA	SAL	88
N	Female	VPA	SAL	95

## Sheet: locomotor
litter	group	drug	sex	activity
A	Control	MPEP	Male	50291
A	Control	MPEP	Male	51790
A	Control	MPEP	Female	52322
B	Control	MPEP	Female	51800
B	Control	MPEP	Male	64755
B	Control	MPEP	Female	53579
C	Control	MPEP	Male	62818
C	Control	MPEP	Female	70037
D	Control	MPEP	Male	84131
E	Control	MPEP	Male	73450
D	Control	MPEP	Female	72084
E	Control	MPEP	Female	68711
A	Control	Saline	Male	42208
A	Control	Saline	Male	56429
A	Control	Saline	Female	28643
B	Control	Saline	Female	64347
B	Control	Saline	Male	54247
B	Control	Saline	Female	62779
C	Control	Saline	Male	67752
C	Control	Saline	Female	49948
D	Control	Saline	Male	65769
E	Control	Saline	Male	58470
D	Control	Saline	Female	81351
E	Control	Saline	Female	59803
F	VPA	MPEP	Male	45869
G	VPA	MPEP	Male	46488
H	VPA	MPEP	Male	58829
I	VPA	MPEP	Male	79198
J	VPA	MPEP	Male	64182
K	VPA	MPEP	Male	61911
L	VPA	MPEP	Female	75939
M	VPA	MPEP	Female	70481
I	VPA	MPEP	Female	79768
H	VPA	MPEP	Female	67196
J	VPA	MPEP	Female	48959
N	VPA	MPEP	Female	45509
G	VPA	Saline	Male	46514
H	VPA	Saline	Male	45258
I	VPA	Saline	Male	54880
J	VPA	Saline	Male	56953
K	VPA	Saline	Male	45481
L	VPA	Saline	Female	70453
M	VPA	Saline	Female	68671
I	VPA	Saline	Female	53566
H	VPA	Saline	Female	53587
J	VPA	Saline	Female	50725
N	VPA	Saline	Female	61909
