# Supplementary material for: Improving basic and translational science by accounting for litter-to-litter variation in animal models
Source: BMC Neurosci. 2013 Mar 22;14:37. doi: 10.1186/1471-2202-14-37 (PMC3661356; doi:10.1186/1471-2202-14-37)
Supplement: Additional file 3 — List of VPA studies. List of the thirty-four studies using the VPA rodent model of autism. [file 1471-2202-14-37-S3.xls]

## Sheet: Sheet1
Pubmed_ID	First_Author	Publication_year	Species	Strain	Dose	Number_dams	Dams_randomised	Blind_data_collection	Litter_effects_taken_into_account	Experimental_unit	Offspring_sex_used	Number_of_offspring
8808733	Rodier	1996	Rat	Long Evans/Sprague-Dawley	350 mg/kg	Not indicated	Not indicated	Not indicated	No	Animal	Both	13 VPA, 13 Control
10840175	Ingram	2000	Rat	Long Evans	600 mg/kg	5-6 VPA, 5-6 Control	Yes	Yes	No	Animal	Both	7-11 per condition
11990073	Schneider	2001	Rat	Wistar	600 mg/kg	Not indicated	Not indicated	Not indicated	No	Animal	Male	4-6 per condition
12357053	Narita	2002	Rat	Sprague-Dawley	800 mg/kg	Not indicated	Not indicated	Not indicated	No	Animal	Male	4-8 per condition
15749253	Miyazaki	2004	Rat	Wistar	800 mg/kg	Not indicated	Not indicated	Yes	No	Unable to determine	Not indicated	Unable to determine
15238991	Schneider	2005	Rat	Wistar	600 mg/kg	2 VPA, 2 Control	Not indicated	Not indicated	No	Animal	Male	5-12 per condition
15920505	Schneider	2006	Rat	Wistar	600 mg/kg	5 VPA, 5 Control	Not indicated	Not indicated	No	Animal	Male	5-8 per condition
16609825	Wagner	2006	Mouse	BALB/c	200/600 mg/kg	9 VPA, 8 Control	Not indicated	Not indicated	No	Animal	Both	31 VPA, 39 Control
16989981	Stodgell	2006	Rat	Long Evans	600 mg/kg	Not indicated	Not indicated	Not indicated	Yes	Nested design	Not indicated	Unable to determine
17137645	Stanton	2007	Rat	Long Evans	600 mg/kg	4 VPA, 3 Control	Not indicated	Not indicated	No	Animal	Both	9 VPA, 7 Control
17157402	Tsujino	2007	Rat	Wistar	800 mg/kg	3 VPA, 3 Control	Not indicated	Not indicated	No	Animal	Not indicated	36 VPA, 32 Control in total (n=6 per group for some tests)
17497229	Schneider	2007	Rat	Wistar	600 mg/kg	Not indicated	Not indicated	Not indicated	No	Animal	Male	5-10 per condition
17675408	Rinaldi	2007	Rat	Wistar	500 mg/kg	Not indicated	Not indicated	Not indicated	No	Animal	Not indicated	varies from 4-12
18177632	Nakasato	2007	Rat	Wistar	800 mg/kg	2 VPA, 2 Control	Not indicated	Not indicated	No	Animal	Male	5 VPA, 6 Control
17507914	Markram	2008	Rat	Wistar	500 mg/kg	20 VPA, 16 Control	Not indicated	Not indicated	No	Animal	Both	138 VPA, 136 Control in total
18985861	Snow	2008	Rat	Long Evans	350 mg/kg	3 VPA, 3 Control	Yes	Yes	No	Animal/Cell	Both	9 per condition (2-4 per dam)/complex design with no nesting
18396377	Schneider	2008	Rat	Wistar	600 mg/kg	5-8 used	Not indicated	Not indicated	No	Animal	Both	8 VPA, 8 Control
18989389	Rinaldi	2008	Rat	Wistar	500 mg/kg	Not indicated	Not indicated	Not indicated	No	Cells	Not indicated	Unable to determine
18940202	Murawski	2009	Rat	Long Evans	600 mg/kg	14 VPA, 11 Control	Yes	Not indicated	Yes	Animal	Both	33 animals from 25 litters
19460635	Kuwagata	2009	Rat	Sprague-Dawley	800 mg/kg	15+16 VPA, 14 Control	Not indicated	Not indicated	Yes	Litter	Both	64+63 VPA, 60 Control
19607885	Kolozsi	2009	Mouse	Mixed strain	800 mg/kg	3 VPA, 2 Control	Not indicated	Not indicated	No	Animal	Not indicated	16 VPA, 13 Control
20664807	Gogolla	2009	Mouse	C57BL/6	500 mg/kg	5 VPA, ? Control	Not indicated	Yes	No	Animal	Not indicated	Unable to determine
21423407	Silva	2009	Rat	Wistar	Not indicated	Not indicated	Not indicated	Not indicated	No	Cells	Male	16 VPA, 13 Control
19755133	Narita	2010	Rat	Wistar	800 mg/kg	Not indicated	Not indicated	Not indicated	No	Animal	Male	7-8 per group
20036713	Dufour-Rainfray	2010	Rat	Wistar	600 mg/kg	4 VPA, 4 Control	Not indicated	Not indicated	Partly	Animal	Male	12 or 4 per group
20603192	Roullet	2010	Mouse	Mixed strain	800 mg/kg	5 VPA, 2 Control	Not indicated	Not indicated	No	Animal	Both	55 VPA, 24 Control
20734317	Wang	2010	Rat	Wistar	600 mg/kg	Not indicated	Yes	Not indicated	No	Animal	Male	5 per litter
21130222	Gandal	2010	Mouse	C57BL/6	600 mg/kg	18 VPA, 13 Control	Not indicated	Yes	No	Animal	Both	39 VPA, 43 Control
21195144	Kim	2011	Rat	Sprague-Dawley	400 mg/kg	Not indicated	Not indicated	Not indicated	No	Animal	Not indicated	12 animals per group
21458558	Tashiro	2011	Rat	Wistar	800 mg/kg	at least 3 per condition	Not indicated	Not indicated	No	Animal	Not indicated	6-11 per condition
21636076	Lukose	2011	Rat	Not indicated	600 mg/kg	Not indicated	Not indicated	Not indicated	No	Unable to determine	Not indicated	8 VPA, 7 Control
21767826	Bambini-Junior	2011	Rat	Wistar	600 mg/kg	Not indicated	Not indicated	Not indicated	No	Animal	Male	4-6 per litter/8-12 per condition
22016815	Mehta	2011	Mouse	C57BL/6	600 mg/kg	10 VAP, 5 Control	Not indicated	Yes	No	Animal	Both	24 VPA and 24 Control
22093185	Kataoka	2011	Mouse	CD1	500 mg/kg	84 dams	Not indicated	Not indicated	No	Animal	Both	4-18 per group
